# Supplementary material for: Immune response in adverse reactions to metal debris following metal-on-metal total hip arthroplasty
Source: BMC Musculoskelet Disord. 2016 May 21;17:221. doi: 10.1186/s12891-016-1069-9 (PMC4875693; doi:10.1186/s12891-016-1069-9)
Supplement: Additional file 1: Table S1. — Lymphocyte stimulation test and dominant lymphocytes. (XLSX 9 kb) [file 12891_2016_1069_MOESM1_ESM.xlsx]

## Sheet: Sheet1
Table S1. Lymphocyte stimulation test and dominant lymphocytes
Patient	Lymphocyte stimulation test	Dominant lymphocytes
1	Positive	T cells
2	Positive	T cells
3	Positive	T cells
4*	Negative	B cells, B cells
5	Negative	B cells
6	Negative	B cells
7	Positive	B cells
8	Negative	B cells
9*	Negative	B cells, T cells
10	Negative	B cells
11	Negative	B cells
12	Positive	T cells
13	Negative	B cells
* Bilateral hips
